# Supplementary material for: In vitro attrition wear resistance of four types of paste-like bulk-fill composite resins
Source: BMC Oral Health. 2022 Aug 21;22:360. doi: 10.1186/s12903-022-02393-x (PMC9394086; doi:10.1186/s12903-022-02393-x)
Supplement: Supplementary file 1 — Additional file 1: Supporting data of the present study. [file 12903_2022_2393_MOESM1_ESM.xlsx]

## Sheet: data final (1)
type	w1	Ra1	Rq1	Rz1	w2	Ra2	Rq2	Rz2	W.diff2	Ra2diff	Rq2.diff	Rz2.diff
1	697	0.135	0.196	0.34	692	1.113	1.33	5.749	-5	0.978	1.134	5.409
1	746	0.511	0.6034	2.023	744	0.615	1.346	6.279	-2	0.104	0.7426	4.256
1	734	1.723	1.963	5.415	726	0.738	0.954	3.652	-8	-0.985	-1.009	-1.763
1	636	1.28	1.552	4.318	634	2.559	3.119	6.339	-2	1.279	1.567	2.021
1	679	1.973	2.353	7.291	673	1.615	1.905	6.193	-6	-0.358	-0.448	-1.098
1	723	1.134	1.593	2.539	720	0.404	0.502	2.13	-3	-0.73	-1.091	-0.409
2	705	1.297	1.477	5.012	698	2.185	1.104	6.509	-7	0.888	-0.373	1.497
2	749	0.712	1.002	2.693	743	0.928	1.113	4.346	-6	0.216	0.111	1.653
2	715	1.49	1.964	5.639	708	1.325	1.589	5.126	-7	-0.165	-0.375	-0.513
2	726	1.264	1.565	6.54	721	3.112	3.131	9.17	-5	1.848	1.566	2.63
2	785	0.26	0.338	1.146	778	1.087	1.337	3.633	-7	0.827	0.999	2.487
2	750	1.21	1.394	3.172	745	1.343	1.545	8.053	-5	0.133	0.151	4.881
3	697	0.431	0.963	3.356	693	0.745	1.052	5.999	-4	0.314	0.089	2.643
3	648	1.008	1.396	5.242	646	1.636	2.129	8.28	-2	0.628	0.733	3.038
3	624	1.166	1.234	4.939	621	1.347	1.771	4.899	-3	0.181	0.537	-0.04
3	640	0.939	0.993	1.96	638	1.552	1.835	6.412	-2	0.613	0.842	4.452
3	680	0.866	1.079	4.879	677	1.163	1.48	5.719	-3	0.297	0.401	0.84
3	604	1.289	1.676	4.679	603	2.37	2.68	5.573	-1	1.081	1.004	0.894
4	587.1	0.783	1.191	3.239	585	2.81	3.41	7.376	-2.1	2.027	2.219	4.137
4	652.5	0.864	0.971	2.733	649	0.766	2.696	2.339	-3.5	-0.098	1.725	-0.394
4	594.4	0.925	1.03	2.836	593	3.41	1.223	3.316	-1.4	2.485	0.193	0.48
4	672.2	1.304	1.537	5.639	669	2.123	2.393	5.281	-3.2	0.819	0.856	-0.358
4	626	0.373	0.483	2.486	624	2.033	2.439	7.596	-2	1.66	1.956	5.11
4	664.1	1.072	1.357	4.399	662	2.353	2.783	6.88	-2.1	1.281	1.426	2.481
5	601	0.538	0.661	2.586	597	2.54	2.92	5.322	-4	2.002	2.259	2.736
5	561	1.589	2.011	4.359	558	0.924	1.207	3.23	-3	-0.665	-0.804	-1.129
5	491	0.496	0.649	2.946	489	2.41	2.898	9.45	-2	1.914	2.249	6.504
5	522	1.458	1.49	4.006	520	1.688	2.049	6.793	-2	0.23	0.559	2.787
5	565	2.152	2.771	9.36	563	1.009	0.454	3.939	-2	-1.143	-2.317	-5.421
5	635	0.878	1.087	4.419	627	0.853	1.075	2.832	-8	-0.025	-0.012	-1.587
